# Supplementary material for: Contrasting patterns of neutral and functional genetic diversity in stable and disturbed environments
Source: Ecol Evol. 2018 Nov 11;8(23):12073–89. doi: 10.1002/ece3.4667 (PMC6303714; doi:10.1002/ece3.4667)
Supplement: Supplementary file 2 [file ECE3-8-12073-s002.xlsx]

## Sheet: AFLP data
Local	Year sampled	Sex	Sample ID	Individual ID	PCR1_Height_1	PCR1_Height_2	PCR1_Height_3	PCR1_Height_4	PCR1_Height_5	PCR1_Height_6	PCR1_Height_7	PCR1_Height_8	PCR1_Height_9	PCR1_Height_10	PCR1_Height_11	PCR1_Height_12	PCR1_Height_13	PCR1_Height_14	PCR1_Height_15	PCR1_Height_16	PCR1_Height_17	PCR1_Height_18	PCR1_Height_19	PCR1_Height_20	PCR1_Height_21	PCR1_Height_22	PCR1_Height_23	PCR1_Height_24	PCR1_Height_25	PCR1_Height_26	PCR1_Height_27	PCR1_Height_28	PCR1_Height_29	PCR1_Height_30	PCR1_Height_31	PCR1_Height_32	PCR1_Height_33	PCR1_Height_34	PCR1_Height_35	PCR1_Height_36	PCR1_Height_37	PCR1_Height_38	PCR1_Height_39	PCR1_Height_40	PCR1_Height_41	PCR1_Height_42	PCR1_Height_43	PCR1_Height_44	PCR1_Height_45
Tindered	2012	Female	A22	A2212	0	0	1	0	1	1	0	0	1	0	1	1	1	1	1	1	0	1	1	1	1	0	1	1	0	0	1	0	1	0	0	1	0	1	1	0	1	1	1	1	1	1	1	1	1
Tindered	2012	Female	A22	A2213	0	1	1	0	1	1	0	0	1	0	1	0	1	1	0	1	0	1	1	1	1	0	1	0	1	0	1	1	1	0	0	1	0	1	0	1	1	1	0	1	1	1	1	0	1
Tindered	2012	Female	A22	A2215	0	0	0	0	0	1	1	0	1	1	0	0	1	0	0	1	0	0	1	0	0	1	0	1	0	1	1	0	0	1	0	1	0	0	1	1	0	0	0	0	1	1	0	0	0
Tindered	2012	Male	A22	A2217	1	1	1	1	1	1	1	0	1	0	1	0	0	0	0	1	0	1	1	1	1	0	1	1	1	1	1	0	1	0	1	0	1	0	1	1	0	0	1	0	1	0	1	0	1
Tindered	2012	Male	A22	A2219	1	0	1	0	1	1	0	0	1	0	1	0	1	1	1	1	0	1	1	0	1	0	1	0	0	0	1	0	1	0	0	1	0	1	1	0	0	1	0	1	1	0	1	0	1
Tindered	2012	Male	A22	A2220	0	1	1	0	1	1	1	0	1	0	1	0	1	0	0	1	1	1	1	1	0	1	0	1	0	1	0	1	0	0	1	0	0	1	0	0	0	0	0	0	1	1	1	0	0
Tindered	2012	Female	A22	A2222	0	1	1	0	1	0	0	0	0	1	1	1	1	0	0	1	1	1	1	0	1	0	0	1	0	0	1	0	1	1	0	1	0	0	0	1	1	1	1	0	1	0	1	1	0
Tindered	2012	Male	A22	A2223	0	1	1	0	1	1	0	0	0	1	1	0	1	0	1	1	1	1	0	0	1	0	0	1	0	1	1	0	1	0	0	0	0	1	0	1	0	0	1	0	0	1	1	1	1
Tindered	2012	Female	A22	A2224	0	1	1	0	1	0	0	0	1	0	1	1	1	1	1	1	1	0	1	1	1	0	1	0	0	1	1	0	1	0	0	1	0	1	0	1	1	1	1	0	0	0	1	0	1
Tindered	2012	Female	A22	A2225	0	0	1	0	1	0	0	0	1	0	1	1	1	1	1	1	0	1	1	1	0	0	1	0	0	1	1	0	1	0	0	1	0	1	1	0	1	1	0	1	0	1	1	0	1
Tindered	2012		A22	A2226	0	0	1	0	1	1	0	0	1	0	1	1	1	1	1	1	0	1	1	1	1	0	1	0	0	1	1	0	1	0	0	1	0	1	1	0	1	1	1	1	1	0	1	0	1
Fåglum	2012	Male	A27	A2702	0	0	1	0	1	1	0	0	1	0	1	0	1	1	1	1	1	1	1	1	1	0	1	0	0	0	1	0	1	1	0	1	0	1	0	1	1	1	0	1	0	1	1	0	1
Fåglum	2012	Female	A27	A2703	0	0	1	0	1	1	1	0	1	0	1	1	1	1	0	0	0	1	1	1	1	0	1	1	1	1	1	0	1	1	0	1	0	1	0	0	1	1	0	1	0	1	1	0	1
Fåglum	2012	Male	A27	A2704	0	0	1	0	1	0	1	1	0	0	1	1	1	1	1	0	0	0	1	1	0	0	1	0	0	1	1	1	1	1	0	1	0	1	0	0	1	1	0	1	0	0	1	0	1
Fåglum	2012	Female	A27	A2705	0	0	1	0	1	1	0	1	0	0	1	0	1	1	1	0	0	1	1	0	1	0	1	0	0	0	1	0	1	1	0	1	0	1	0	0	1	1	1	1	0	1	1	0	1
Fåglum	2012	Female	A27	A2706	0	0	1	0	1	1	0	0	0	0	1	0	1	1	1	0	0	1	1	1	1	0	1	0	0	0	1	0	1	0	0	1	0	1	0	1	0	1	1	1	0	1	1	0	1
Fåglum	2012	Female	A27	A2707	0	1	1	0	1	1	1	1	0	0	1	0	1	1	1	1	0	1	1	1	1	0	1	0	0	1	1	0	1	0	0	1	0	1	0	0	1	1	0	1	1	0	1	0	1
Fåglum	2012		A27	A2708	1	1	1	0	1	1	0	0	1	0	1	1	1	1	1	1	0	1	1	1	1	0	1	0	1	1	1	0	1	0	0	1	0	1	0	1	1	1	1	1	0	1	1	0	1
Fåglum	2012		A27	A2709	0	1	1	0	1	1	0	0	1	0	1	1	1	1	1	1	1	0	1	1	1	0	1	0	0	1	1	0	1	0	0	1	0	1	1	0	1	1	1	1	0	0	1	0	1
Fåglum	2012		A27	A2710	0	0	1	1	1	1	0	1	0	1	1	1	0	0	0	0	1	1	1	0	0	1	0	1	0	1	0	1	0	0	1	0	1	0	1	0	1	1	1	0	0	0	1	0	0
Fåglum	2012		A27	A2711	1	0	1	0	1	1	0	0	1	0	1	0	1	1	1	1	0	1	1	1	1	0	1	0	0	0	1	1	1	0	0	1	0	1	1	0	1	1	0	1	0	1	1	0	1
Fåglum	2012		A27	A2712	1	0	1	0	1	1	0	0	1	0	1	1	1	1	1	1	0	1	1	1	1	0	1	0	0	1	1	1	1	1	0	1	0	1	0	1	1	1	0	1	0	0	1	0	1
Fåglum	2012		A27	A2713	0	0	1	0	1	1	0	0	1	0	1	0	1	1	1	1	0	0	1	1	1	0	1	1	1	0	1	0	1	0	0	1	0	1	0	0	1	1	1	1	0	1	1	0	1
Fåglum	2012		A27	A2714	0	0	1	0	1	1	0	0	1	0	1	0	1	1	1	1	0	1	1	1	1	0	1	0	0	1	1	1	1	0	0	1	0	1	1	0	1	1	1	1	0	1	1	0	1
Fåglum	2012		A27	A2715	0	0	1	0	1	1	0	0	1	0	1	0	1	1	1	1	0	1	1	1	0	0	1	0	0	1	1	0	1	0	0	1	0	1	1	0	1	1	1	1	0	1	1	0	1
Fåglum	2012		A27	A2716	1	0	1	0	1	1	0	0	1	0	0	1	1	1	1	1	0	1	1	1	1	0	1	1	0	1	1	0	1	0	0	1	0	1	1	0	1	1	0	1	0	0	1	0	1
Tomtesunda	2012	Female	A30	A3001	0	1	1	0	1	1	1	0	1	0	1	1	1	1	1	1	0	1	1	1	0	0	1	0	0	1	1	0	1	1	0	1	0	1	1	1	1	1	0	1	1	0	0	0	1
Tomtesunda	2012	Male	A30	A3002	0	1	1	0	1	0	1	0	1	0	1	0	1	1	1	1	0	0	1	1	0	0	1	0	0	1	1	0	1	1	0	1	0	1	1	0	1	1	0	1	1	0	1	0	1
Tomtesunda	2012	Male	A30	A3003	1	0	1	0	1	1	0	0	1	0	1	0	1	1	1	1	0	0	1	1	1	0	1	0	0	0	1	0	1	1	0	1	0	1	1	0	1	1	0	1	0	1	1	1	1
Tomtesunda	2012	Female	A30	A3004	0	0	1	0	1	0	0	0	1	0	1	1	1	1	0	1	0	1	1	1	1	0	1	1	1	1	1	0	1	0	0	0	0	1	1	0	1	1	1	1	0	1	1	0	1
Tomtesunda	2012	Male	A30	A3005	1	0	1	0	1	1	1	0	1	0	1	1	1	1	1	0	0	1	1	1	0	0	1	0	1	0	1	0	1	0	0	1	0	1	1	0	1	1	0	1	0	1	1	0	1
Tomtesunda	2012	Male	A30	A3006	1	0	1	1	1	1	1	0	1	0	1	0	1	1	1	1	0	1	1	1	1	0	1	1	0	0	1	0	1	0	0	0	1	1	0	0	1	1	0	1	0	0	1	0	1
Tomtesunda	2012	Female	A30	A3007	1	0	1	1	1	1	0	1	1	0	1	0	1	1	1	1	0	1	1	1	1	0	1	1	0	1	1	0	1	0	0	1	0	1	0	0	1	1	0	1	0	1	1	1	1
Tomtesunda	2012	Female	A30	A3008	0	0	1	1	1	1	0	0	1	0	1	0	1	1	1	1	1	1	1	1	1	0	1	0	0	0	1	0	1	0	0	1	0	1	0	0	1	1	0	1	0	1	1	0	1
Tomtesunda	2012	Female	A30	A3009	0	0	1	1	1	0	1	1	0	0	1	1	1	0	0	0	1	1	1	0	0	1	0	0	0	1	0	1	0	0	1	0	1	0	1	1	0	1	0	0	0	1	0	1	0
Tomtesunda	2012	Female	A30	A3010	0	1	0	1	1	1	0	1	0	0	1	0	1	0	0	0	1	1	1	0	1	1	0	1	1	1	0	0	0	0	1	0	1	0	1	1	0	1	0	1	0	1	0	1	0
Tomtesunda	2012	Male	A30	A3011	0	0	1	0	1	1	1	1	0	0	1	1	1	0	0	0	1	1	1	0	0	1	0	0	0	1	0	1	0	0	1	0	1	0	1	1	0	0	0	0	0	1	0	1	0
Tomtesunda	2012	Female	A30	A3012	1	0	1	0	1	1	1	0	1	0	1	0	1	1	0	1	1	1	1	0	1	1	1	1	1	0	1	1	0	1	0	0	0	1	0	0	1	1	1	0	0	1	1	0	1
Tomtesunda	2012	Female	A30	A3013	1	1	1	0	1	1	0	0	0	1	1	1	1	0	1	1	1	0	1	0	1	0	1	1	0	0	1	0	1	0	0	1	1	0	1	1	0	0	1	0	1	0	1	1	1
Tomtesunda	2012	Male	A30	A3014	1	0	1	0	1	1	1	0	1	0	1	0	1	1	1	1	0	1	1	1	1	0	1	0	0	1	1	0	1	0	0	0	0	1	0	0	1	1	0	1	0	1	1	0	1
Tomtesunda	2012	Female	A30	A3015	0	1	0	1	1	1	0	0	0	0	1	1	0	0	0	1	1	1	1	0	1	1	0	1	0	0	0	1	0	0	1	0	1	0	1	1	0	1	0	0	0	1	0	1	0
Tomtesunda	2012	Female	A30	A3016	0	0	1	1	1	1	0	1	0	0	1	1	1	0	0	0	1	1	1	0	0	1	0	1	1	1	1	0	0	0	1	0	0	0	1	1	1	1	0	0	0	1	0	1	1
Tomtesunda	2012	Male	A30	A3017	0	0	1	1	1	1	1	0	1	0	1	0	1	1	1	1	0	1	1	1	1	0	1	0	0	0	1	0	1	0	0	1	0	1	1	1	1	1	1	1	1	0	1	0	1
Ålem	2009	Female	A31	A3101	0	1	1	0	1	1	1	0	1	0	1	1	1	1	1	0	0	1	1	0	1	0	1	1	1	1	1	0	1	0	0	0	1	1	1	0	0	1	0	1	0	0	1	0	1
Ålem	2009	Female	A31	A3115	0	0	1	0	1	0	0	0	1	0	1	1	1	1	1	1	1	1	1	1	1	0	1	0	1	0	1	0	1	1	0	1	0	1	1	0	1	1	0	1	0	1	1	0	1
Ålem	2009	Female	A31	A3117	1	0	1	0	1	1	0	0	1	0	1	1	1	0	1	1	0	1	1	1	1	0	1	1	0	1	1	0	1	0	0	1	0	1	1	1	1	1	0	1	0	1	1	0	1
Ålem	2009	Female	A31	A3118	0	0	1	0	1	0	1	0	1	0	1	1	1	1	0	1	1	0	1	1	0	1	1	0	1	1	1	0	1	1	0	1	0	1	0	1	1	1	0	1	0	1	1	1	1
Ålem	2009	Female	A31	A3119	1	0	1	0	1	1	1	0	1	0	1	1	1	1	0	1	1	0	1	1	0	0	1	0	0	1	1	0	1	0	0	1	0	1	1	0	1	1	0	1	0	1	1	0	1
Ålem	2009	Female	A31	A3120	0	1	1	0	1	1	1	0	1	0	1	1	1	1	0	1	1	0	1	1	0	1	0	1	1	1	1	0	1	0	0	1	0	1	1	1	1	1	0	1	0	1	1	1	1
Flyvägen	2009	Female	A32	A3203	0	1	1	0	1	1	1	1	0	0	1	1	0	0	0	0	1	1	1	1	0	1	0	1	0	1	1	0	1	0	1	0	1	0	0	1	0	1	0	1	0	1	0	1	0
Flyvägen	2009	Female	A32	A3204	0	1	1	0	1	0	1	0	1	0	1	0	1	1	1	0	1	1	1	1	1	1	0	1	1	0	1	0	1	0	0	1	0	1	1	0	1	1	1	1	1	1	1	0	1
Flyvägen	2009	Female	A32	A3205	0	0	1	0	1	0	0	0	1	0	1	0	1	1	1	1	0	1	1	1	1	0	1	0	1	0	1	0	1	0	0	1	0	1	1	1	1	1	0	1	0	0	1	1	1
Flyvägen	2009	Female	A32	A3206	0	1	1	0	1	0	0	0	1	0	1	1	1	0	1	1	1	1	1	1	1	0	1	1	1	0	1	1	1	0	0	1	0	0	0	1	0	1	0	1	1	1	1	1	1
Flyvägen	2009	Male	A32	A3207	1	0	1	0	1	0	0	0	1	0	1	1	1	1	0	1	0	1	1	0	0	0	1	0	1	1	1	0	1	1	0	0	0	1	1	0	1	1	0	1	0	1	1	0	1
Flyvägen	2009	Male	A32	A3208	0	1	1	0	1	1	0	0	1	0	1	1	1	1	0	1	1	1	1	1	0	0	1	0	0	1	1	0	1	1	0	0	0	1	0	0	1	1	0	1	0	1	1	0	0
Flyvägen	2009	Female	A32	A3209	1	0	1	0	1	1	1	0	1	0	1	1	1	1	0	1	0	0	1	0	1	1	1	1	0	1	1	0	1	1	0	1	0	1	0	1	1	1	0	1	0	1	1	0	1
Flyvägen	2009	Female	A32	A3210	0	1	1	0	1	1	1	0	1	0	1	1	1	1	0	1	1	1	1	1	1	1	0	1	1	1	1	0	1	1	0	1	0	1	1	0	1	1	1	1	1	1	1	1	1
Flyvägen	2009	Female	A32	A3211	0	0	1	0	1	0	0	0	1	0	1	1	1	1	0	0	1	1	1	1	0	1	0	1	0	1	1	0	1	1	0	1	0	1	0	1	1	1	0	1	0	1	0	0	1
Flyvägen	2009	Female	A32	A3212	0	0	1	0	1	1	1	0	1	0	1	1	1	1	0	1	0	1	1	1	0	1	0	1	1	1	1	0	1	0	0	1	0	1	0	1	0	1	0	1	0	1	1	1	1
Flyvägen	2009	Male	A32	A3213	0	1	1	0	1	1	1	0	1	0	1	1	1	1	1	1	0	1	1	1	1	0	0	1	0	1	1	0	1	1	0	1	0	1	1	0	1	1	0	1	0	1	1	0	1
Flyvägen	2009	Male	A32	A3214	1	1	1	0	1	0	0	0	1	0	1	1	1	1	0	1	1	0	1	1	0	0	1	0	1	1	1	1	1	1	0	1	0	1	1	0	1	1	0	1	0	1	1	0	1
Flyvägen	2009	Female	A32	A3215	1	0	1	0	1	0	1	0	1	1	1	1	0	1	1	1	0	1	1	1	0	1	1	1	1	1	1	1	1	1	0	1	0	1	0	1	1	1	0	1	0	0	0	0	0
Flyvägen	2009	Female	A32	A3216	1	0	0	0	1	0	1	0	0	1	1	1	0	1	0	1	1	1	1	1	0	1	0	1	1	1	1	0	1	1	0	1	0	1	0	1	1	0	0	1	0	0	0	1	1
Flyvägen	2009	Female	A32	A3217	1	0	0	1	1	0	0	0	0	0	0	1	0	1	0	1	1	0	1	1	0	1	1	1	0	1	1	0	1	0	0	1	0	1	0	0	1	1	0	1	0	0	0	0	0
Flyvägen	2009	Female	A32	A3218	1	1	1	1	1	1	1	0	1	1	0	1	1	1	0	1	1	1	1	1	0	1	0	0	0	1	1	0	1	1	0	1	0	1	0	1	1	1	0	1	0	1	1	1	1
Flyvägen	2009	Male	A32	A3219	1	0	1	0	1	0	1	0	0	1	1	1	1	1	0	0	0	0	1	1	0	1	1	0	1	1	1	0	1	1	0	1	0	1	0	0	1	0	0	1	0	1	0	0	1
Flyvägen	2009	Male	A32	A3220	1	0	1	0	1	0	1	0	0	1	0	0	1	0	1	0	1	0	1	1	0	1	1	0	1	1	1	0	1	1	0	1	0	1	0	1	1	0	0	0	0	1	0	0	0
Flyvägen	2009	Female	A32	A3221	0	0	1	0	1	1	1	0	1	0	0	1	0	0	1	0	1	0	1	1	0	1	0	0	1	1	0	0	1	1	1	1	0	1	1	1	1	0	1	0	0	1	0	1	0
Flyvägen	2009	Female	A32	A3222	1	1	1	0	1	1	1	0	1	0	1	1	1	1	0	1	1	0	1	1	0	1	0	1	1	1	1	0	1	1	0	1	0	1	0	0	1	1	0	1	0	1	0	1	0
Flyvägen	2009	Female	A32	A3223	0	0	1	0	1	1	0	0	1	0	1	1	1	1	0	1	1	1	1	0	1	0	1	0	1	1	1	0	1	1	0	1	1	1	0	0	1	1	1	0	1	1	1	0	0
Flyvägen	2009	Female	A32	A3224	0	0	1	1	1	0	0	0	1	1	1	1	1	1	0	1	0	1	1	1	1	1	1	1	1	1	0	0	1	1	0	1	0	1	0	0	1	1	0	1	0	1	1	1	1
Flyvägen	2009	Female	A32	A3225	1	1	1	0	1	1	0	1	1	0	1	1	1	0	1	1	1	0	1	1	1	1	0	1	1	1	1	0	1	1	0	1	1	1	0	0	1	1	0	1	0	1	1	1	1
Hägern	2009	Female	A33	A3301	1	1	1	1	1	0	1	0	1	0	1	0	1	1	0	1	1	1	1	1	0	0	1	0	1	1	1	0	1	1	0	1	0	1	0	0	1	1	1	0	1	1	1	0	1
Hägern	2009	Male	A33	A3305	1	0	1	0	1	1	1	0	1	0	0	1	1	1	1	1	0	1	1	1	0	0	1	1	0	1	1	0	1	0	0	1	0	1	1	1	0	1	0	1	0	0	1	0	1
Hägern	2009	Male	A33	A3306	0	1	1	0	1	0	1	0	1	0	1	1	1	1	0	1	0	1	1	1	0	0	1	0	1	1	1	0	1	0	0	1	0	1	0	1	1	1	0	1	0	1	1	0	1
Hägern	2009	Male	A33	A3308	1	1	1	0	1	1	0	0	1	1	1	0	1	1	0	1	1	0	1	1	1	1	0	0	1	1	1	0	1	1	0	1	0	1	1	1	1	1	0	1	0	1	0	0	1
Hägern	2009	Female	A33	A3312	1	0	1	1	1	0	0	0	1	0	1	1	1	1	0	1	1	1	1	1	0	1	1	1	1	1	1	0	1	1	0	1	0	1	0	0	1	1	0	1	0	1	0	0	1
Hägern	2009	Male	A33	A3314	1	0	1	0	1	1	0	0	1	0	1	1	1	1	0	1	1	0	1	1	0	0	1	1	1	1	1	0	1	1	0	1	0	1	0	0	1	1	0	1	0	1	0	1	1
Hägern	2009	Female	A33	A3321	0	1	1	0	1	0	0	0	1	0	1	1	1	1	0	1	0	1	1	1	0	0	1	0	0	1	1	0	1	1	0	1	0	1	0	1	1	1	0	1	0	0	0	1	1
Hägern	2009	Female	A33	A3324	1	1	1	0	1	1	0	0	1	1	1	1	1	1	0	1	0	1	1	1	0	0	1	0	0	1	1	0	1	1	0	1	0	1	0	0	1	1	0	1	0	0	1	0	1
Hägern	2009	Male	A33	A3325	0	1	1	0	1	1	1	0	1	1	1	1	0	1	0	1	0	1	1	1	0	1	0	0	0	1	1	0	1	0	0	1	0	1	0	0	1	1	0	1	1	0	1	1	1
Oknebäck	2009	Female	A39	A3901	1	0	1	0	1	1	0	0	1	0	1	1	1	1	0	1	0	1	1	1	0	1	1	0	1	1	1	0	1	0	0	1	0	1	0	1	1	1	0	1	0	1	1	0	1
Oknebäck	2009	Female	A39	A3903	0	0	1	0	1	0	1	0	1	0	1	1	1	1	1	1	0	1	1	1	0	0	1	0	0	1	1	0	1	1	0	1	0	1	0	1	1	1	1	1	0	1	1	0	1
Oknebäck	2009	Female	A39	A3904	0	0	1	0	1	1	0	0	1	0	1	1	1	1	0	1	1	0	1	1	0	1	1	1	1	0	1	0	1	0	0	1	0	1	1	1	1	1	0	1	0	1	1	0	0
Oknebäck	2009	Female	A39	A3905	0	0	1	0	1	1	0	0	1	1	1	0	1	1	1	1	1	1	1	1	1	0	1	1	1	1	0	1	1	1	0	1	0	0	1	1	0	1	0	1	0	1	1	0	1
Oknebäck	2009	Female	A39	A3906	1	0	1	0	1	0	0	0	1	0	1	0	1	1	1	1	1	1	1	1	0	0	1	0	0	1	1	1	1	0	0	1	0	1	1	0	1	1	1	1	0	1	1	0	1
Oknebäck	2009	Female	A39	A3907	0	0	1	1	0	0	0	0	1	1	1	1	1	1	1	1	0	1	1	1	0	1	0	1	0	1	1	0	1	0	0	1	0	1	0	1	0	1	0	1	0	1	1	1	1
Oknebäck	2009	Female	A39	A3908	1	0	1	0	1	1	0	0	1	0	1	1	1	1	0	0	1	1	1	1	1	0	1	0	1	1	1	0	1	0	0	1	0	1	1	1	0	1	0	1	0	1	1	0	0
Oknebäck	2009	Female	A39	A3909	1	0	1	1	1	0	1	0	1	1	1	1	1	1	0	1	1	0	1	1	0	1	1	0	1	1	1	0	1	1	0	1	0	1	0	1	1	1	0	1	0	0	0	0	0
Oknebäck	2009	Female	A39	A3910	1	0	1	0	1	1	0	0	1	1	1	0	0	1	0	1	1	0	1	1	0	1	1	1	1	1	1	1	0	1	0	1	0	1	0	1	1	0	0	1	0	0	1	0	0
Oknebäck	2009	Female	A39	A3911	1	0	1	0	1	0	1	0	1	0	0	1	0	1	0	1	1	1	1	1	0	1	1	0	1	1	1	1	1	0	0	1	0	1	0	0	1	0	0	1	0	0	0	0	1
Oknebäck	2009	Female	A39	A3912	1	0	1	0	1	0	1	0	1	1	1	1	1	1	0	1	0	1	1	1	0	1	1	1	0	1	1	1	1	0	0	1	0	1	0	0	1	0	0	1	0	0	0	0	0
Oknebäck	2009	Female	A39	A3913	1	0	1	1	1	0	1	0	1	1	1	1	1	1	0	1	0	0	1	1	0	0	1	0	1	1	1	1	1	0	0	1	0	1	0	0	1	0	0	1	0	0	0	0	1
Oknebäck	2009	Female	A39	A3914	1	0	1	0	1	0	1	0	1	1	0	1	0	1	0	1	0	1	1	1	0	0	1	0	1	1	1	0	1	0	0	1	0	1	0	1	1	0	0	1	0	0	1	0	1
Oknebäck	2009	Male	A39	A3915	1	0	1	0	1	0	0	1	1	1	1	1	1	1	0	1	1	1	1	1	0	1	1	1	0	1	1	0	1	1	0	1	0	1	0	1	1	0	0	1	0	1	1	1	0
Oknebäck	2009	Male	A39	A3916	1	0	1	0	1	0	1	0	1	1	0	1	1	1	1	0	0	0	1	1	0	1	1	0	1	1	1	0	1	1	0	1	0	1	0	0	1	0	0	1	0	0	0	0	1
Lessebo	2010	Female	A40	A4001	0	1	1	0	1	1	0	0	1	1	1	1	1	1	0	1	1	1	1	1	0	1	0	1	1	1	1	0	1	1	0	1	0	1	1	1	1	1	0	1	0	1	1	0	1
Lessebo	2010	Female	A40	A4002	1	0	1	0	0	1	1	0	1	1	0	1	1	1	1	0	1	0	1	1	0	1	0	1	1	1	1	0	1	0	0	1	0	1	0	1	0	1	0	1	0	0	0	0	1
Lessebo	2010	Female	A40	A4004	1	0	1	0	1	0	0	0	1	0	1	1	1	1	1	1	1	1	1	1	0	0	1	0	1	1	1	1	1	0	0	1	0	1	0	1	1	1	1	1	0	0	1	0	1
Lessebo	2010	Female	A40	A4005	0	1	0	1	0	1	0	0	1	1	0	0	0	1	0	0	0	1	1	0	0	0	0	0	1	1	0	1	0	0	1	0	0	1	0	1	1	1	1	0	1	0	0	1	0
Lessebo	2010	Male	A40	A4006	0	0	1	0	1	1	0	1	0	1	1	1	0	1	0	1	1	0	1	1	0	0	1	1	1	1	1	1	1	1	0	1	0	1	0	1	1	1	0	1	0	1	1	1	1
Lessebo	2010	Female	A40	A4008	1	0	1	0	1	1	1	0	1	0	1	1	1	1	0	1	1	0	1	1	1	1	0	0	1	1	1	1	1	1	0	1	0	1	0	1	0	1	0	1	0	1	0	1	1
Lessebo	2010	Female	A40	A4009	1	0	1	0	1	1	0	0	1	0	1	1	0	1	0	1	1	0	1	1	0	1	0	1	1	1	1	1	0	0	0	1	0	1	0	1	1	0	0	1	0	0	0	0	0
Lessebo	2010	Male	A40	A4010	1	0	1	0	1	0	1	0	1	0	0	1	1	1	0	1	0	1	1	1	0	0	1	0	0	1	1	1	1	0	0	1	0	1	0	0	1	0	0	1	0	1	0	1	1
Lessebo	2010	Female	A40	A4011	1	0	1	0	1	1	0	0	1	0	1	1	1	1	0	1	0	0	1	1	0	1	0	0	1	1	1	1	0	1	0	1	0	1	0	1	1	0	0	1	0	0	1	1	0
Lessebo	2010	Female	A40	A4012	0	0	1	0	1	0	0	0	1	1	1	1	1	1	0	1	1	0	1	1	0	1	0	1	1	1	1	1	1	1	0	1	0	1	0	0	1	0	0	1	0	0	0	0	0
Lessebo	2010	Female	A40	A4013	1	0	1	0	1	0	1	0	1	1	1	1	0	1	0	1	1	1	1	1	0	1	0	1	1	1	1	0	1	1	0	1	0	1	0	0	1	0	0	1	1	0	1	1	0
Lessebo	2010	Female	A40	A4014	1	0	1	0	1	0	1	0	1	1	1	1	0	1	0	1	1	1	1	1	0	1	0	1	1	1	1	0	1	1	0	1	0	1	0	1	1	0	0	1	0	0	0	0	0
Lessebo	2010	Female	A40	A4015	1	0	1	1	1	0	0	0	1	0	0	1	0	1	0	1	0	0	1	1	0	1	1	1	1	1	1	0	1	1	0	1	0	1	0	1	1	1	0	1	0	1	0	1	1
Lessebo	2010	Female	A40	A4016	0	0	1	1	1	0	1	0	1	1	1	0	1	1	0	1	1	0	1	1	0	1	1	1	0	1	1	0	1	1	0	1	0	1	0	1	1	0	0	1	0	0	1	0	1
Lessebo	2010	Female	A40	A4017	1	0	1	0	1	1	1	0	1	0	0	1	0	1	0	1	1	1	1	1	0	1	0	1	0	1	1	0	1	0	0	1	0	1	0	1	1	0	0	1	1	0	1	0	1
Lessebo	2010	Female	A40	A4018	1	0	1	0	1	1	0	0	1	0	1	1	0	0	1	1	1	0	1	1	0	1	0	1	1	1	1	0	1	1	0	1	0	1	0	1	1	1	0	1	0	0	1	1	0
Lessebo	2010	Male	A40	A4019	1	0	1	0	1	1	0	0	1	1	1	1	1	1	0	1	1	0	1	1	0	0	1	0	1	1	1	0	1	1	0	1	0	1	0	1	1	1	0	1	1	0	1	0	1
Lessebo	2010	Male	A40	A4020	1	0	1	0	1	1	0	0	1	0	1	1	1	1	0	1	0	1	1	1	0	0	1	1	0	1	1	0	1	1	0	1	0	1	0	1	1	1	0	1	0	0	0	0	1
Lessebo	2010	Female	A40	A4021	1	0	1	0	1	1	0	0	1	0	1	1	1	1	0	1	0	1	1	1	0	0	1	0	1	1	1	0	1	0	0	1	0	1	0	0	1	1	0	1	0	0	1	0	1
Lessebo	2010	Female	A40	A4022	0	1	1	0	1	1	1	1	0	0	1	1	0	0	1	0	1	1	1	1	0	1	0	1	1	1	0	1	0	1	1	0	0	1	1	1	1	1	0	1	0	1	0	1	0
Lessebo	2010	Male	A40	A4023	1	0	1	1	1	1	1	0	1	1	1	1	1	1	0	1	1	1	1	1	0	0	1	0	0	1	1	0	1	1	0	1	0	1	0	1	1	1	0	1	1	0	1	0	0
Lessebo	2010	Female	A40	A4024	1	0	1	0	1	0	1	1	0	0	0	1	0	1	0	1	1	0	1	1	0	1	0	1	1	1	1	0	1	1	0	1	0	1	0	1	1	1	0	1	0	0	1	1	1
Lessebo	2010	Female	A40	A4025	1	0	1	0	1	1	0	0	1	0	1	1	0	1	0	1	1	1	1	1	0	0	1	1	1	1	1	0	1	1	0	1	0	1	0	1	1	1	0	1	0	0	1	0	1
Lessebo	2010	Female	A40	A4026	0	0	1	1	1	1	1	0	0	0	1	1	1	1	0	0	0	0	1	1	0	1	1	1	1	1	1	0	1	1	0	1	0	1	0	0	1	1	0	1	0	1	0	1	0
Lessebo	2010	Male	A40	A4027	0	0	1	0	1	1	1	0	1	0	1	1	1	1	0	1	0	0	1	1	0	0	1	1	1	1	1	0	1	1	0	1	0	1	1	1	1	1	0	1	0	1	1	1	0
Lessebo	2010	Female	A40	A4028	1	0	1	0	1	1	0	0	1	0	1	1	0	1	0	1	0	1	1	1	0	1	1	0	1	1	1	1	1	1	0	1	0	1	0	0	1	1	0	1	0	0	1	0	1
Lessebo	2010	Female	A40	A4029	0	1	1	0	1	0	1	0	1	0	0	1	0	1	1	0	0	0	1	1	0	1	1	0	1	1	1	0	1	1	0	1	0	1	0	1	1	1	0	1	0	0	0	0	1
Lessebo	2010	Male	A40	A4030	0	0	1	1	1	1	0	0	0	1	1	1	0	1	0	1	0	0	1	1	0	0	1	0	1	1	1	0	1	1	0	1	0	1	0	0	1	1	0	1	0	0	1	1	1
Nässjön Öst, Gölen	2008	Female	A42	A4201	0	0	1	0	1	0	1	0	1	0	1	0	1	1	1	1	1	0	1	1	1	0	1	0	0	1	1	0	1	0	0	1	0	1	0	0	1	1	0	1	0	1	1	0	1
Nässjön Öst, Gölen	2008	Female	A42	A4202	0	1	1	0	1	1	0	1	1	0	0	0	1	1	1	1	1	1	1	1	1	1	0	1	1	1	1	0	1	1	0	1	0	1	1	0	0	1	1	0	1	0	1	0	1
Nässjön Öst, Gölen	2008	Female	A42	A4203	1	1	1	0	1	1	1	0	1	0	1	1	1	1	0	0	1	1	1	1	0	1	0	1	0	0	1	0	1	0	1	1	0	0	1	1	0	1	1	1	0	1	1	0	1
Nässjön Öst, Gölen	2008	Male	A42	A4204	1	0	1	0	1	1	1	0	1	0	1	0	1	1	1	1	0	1	1	1	0	0	1	1	0	1	1	0	1	1	0	1	0	1	0	0	1	1	0	1	0	0	1	0	1
Nässjön Öst, Gölen	2008	Male	A42	A4205	0	1	1	0	1	0	1	1	0	1	1	0	1	1	1	1	0	1	1	0	1	0	0	1	0	1	1	0	1	1	0	1	0	0	1	1	0	1	0	1	0	1	0	0	1
Nässjön Öst, Gölen	2008	Male	A42	A4206	0	0	1	1	1	1	0	0	1	1	1	1	1	0	1	1	1	0	1	1	1	0	1	1	0	1	1	0	1	0	0	1	0	0	1	0	1	1	0	1	0	1	0	1	0
Nässjön Öst, Gölen	2008	Male	A42	A4210	1	0	1	0	1	1	0	0	1	1	1	1	0	0	0	1	0	0	1	1	0	0	1	1	0	1	1	0	1	1	0	1	0	1	0	1	1	0	0	1	0	0	0	0	1
Nässjön Öst, Gölen	2008	Female	A42	A4211	0	0	1	1	1	0	1	0	1	0	1	1	0	1	1	1	1	0	1	1	0	1	1	0	1	1	1	0	1	1	0	1	0	1	0	1	1	0	0	1	0	0	0	0	0
Nässjön Öst, Gölen	2008	Female	A42	A4212	1	0	1	0	1	0	1	0	1	0	1	1	1	1	0	1	0	0	1	1	0	1	1	0	1	1	1	0	1	1	0	1	0	1	0	0	1	1	0	1	0	1	0	0	1
Nässjön Öst, Gölen	2008	Female	A42	A4213	1	0	1	0	1	0	1	0	1	1	1	1	1	1	0	1	0	1	1	1	0	0	1	0	1	1	1	0	1	1	0	1	0	1	0	0	1	0	0	1	0	0	0	0	1
Nässjön Öst, Gölen	2008	Male	A42	A4214	1	0	1	0	1	0	1	0	1	1	1	1	0	1	0	1	0	1	1	1	0	0	1	0	1	1	1	0	1	1	0	1	0	1	0	0	1	0	0	1	0	0	0	0	1
Nässjön Öst, Gölen	2008	Female	A42	A4215	1	0	1	0	1	0	1	0	1	1	1	1	0	1	0	1	1	1	1	1	0	1	0	0	1	1	1	1	1	0	0	1	0	1	0	1	1	0	0	1	0	0	0	0	0
Nässjön Öst, Gölen	2008	Female	A42	A4216	1	0	0	1	0	0	1	0	1	1	1	1	0	1	1	1	0	0	1	1	0	1	1	0	1	1	1	0	1	1	0	1	0	1	0	0	1	0	0	1	0	0	0	0	0
Nässjön Öst, Gölen	2008	Male	A42	A4217	0	0	1	0	1	0	0	1	1	0	1	1	0	1	1	0	0	1	1	1	0	0	0	1	0	1	1	0	1	1	0	1	0	1	0	1	1	0	0	1	0	0	0	0	1
Nässjön Öst, Gölen	2008	Female	A42	A4218	1	0	1	0	1	1	1	0	1	1	1	1	1	1	1	0	0	1	1	1	0	0	1	0	0	1	1	0	1	1	0	1	0	1	1	1	1	1	0	1	0	0	1	0	1
Nässjön Öst, Gölen	2008	Female	A42	A4219	1	0	1	1	1	1	0	0	1	1	1	1	1	1	0	1	1	1	1	1	0	1	0	1	1	1	1	0	1	1	0	1	0	1	0	0	1	1	0	1	0	1	1	1	0
Nässjön Öst, Gölen	2008	Male	A42	A4220	1	0	1	0	1	1	1	0	0	1	0	1	0	0	1	0	0	0	1	1	0	0	1	0	1	1	1	0	1	1	0	1	0	1	0	1	1	0	0	1	0	0	0	0	1
Nässjön Öst, Gölen	2008	Female	A42	A4221	1	0	1	0	1	1	1	0	1	0	1	1	1	1	1	0	1	1	1	1	0	1	1	0	1	1	1	0	1	1	0	1	0	1	0	1	1	1	0	1	1	0	1	0	0
Nässjön Öst, Gölen	2008	Female	A42	A4222	1	0	1	0	1	1	1	0	1	0	1	1	0	1	1	1	0	0	1	1	0	0	1	0	0	1	1	0	1	1	0	1	0	1	1	0	1	1	0	1	1	0	0	0	1
Nässjön Öst, Gölen	2008	Male	A42	A4223	1	0	1	0	1	1	0	0	1	0	1	1	1	1	0	1	0	1	1	1	0	0	1	0	0	1	1	0	1	0	0	1	0	1	1	0	1	0	0	1	1	0	1	0	1
Nässjön Öst, Gölen	2008	Female	A42	A4224	0	0	1	0	1	1	0	1	0	0	1	1	1	1	0	1	1	0	1	1	0	1	0	1	1	1	1	0	1	1	0	1	0	1	0	1	1	1	0	1	0	0	0	0	0
Nässjön Öst, Gölen	2008	Female	A42	A4225	1	0	1	0	1	1	0	0	1	0	1	1	1	1	0	1	0	0	1	1	0	1	1	0	0	1	1	0	0	1	0	1	0	1	0	0	1	1	0	1	0	0	1	0	1
Nässjön Öst, Gölen	2008	Female	A42	A4226	1	0	1	0	1	1	1	1	0	0	0	1	1	1	0	1	0	0	1	1	0	1	0	0	1	1	1	0	1	1	0	1	0	1	0	0	1	1	0	1	0	0	0	0	1
Nässjön Öst, Gölen	2008	Female	A42	A4227	1	0	1	0	1	1	1	1	0	0	1	1	0	0	0	0	1	0	1	1	0	1	1	0	1	1	1	0	1	1	0	1	0	1	0	1	1	1	0	1	0	0	1	0	1
Hovmantorp	2010	Male	A43	A4301	0	0	1	0	1	1	0	0	1	0	1	1	1	1	1	1	1	0	1	1	1	0	1	1	1	1	1	0	1	1	0	1	0	1	1	0	1	1	1	0	1	0	1	0	1
Hovmantorp	2010	Female	A43	A4302	0	1	1	0	1	1	0	0	1	0	1	1	1	1	1	0	1	1	1	1	1	1	1	1	1	1	1	0	1	0	0	1	0	1	1	0	1	1	0	1	0	1	1	0	1
Hovmantorp	2010	Male	A43	A4303	0	0	0	0	1	0	1	0	1	0	1	0	1	1	1	1	0	1	1	1	0	0	1	0	1	1	1	0	1	1	0	1	0	1	0	0	1	1	0	1	0	1	1	0	0
Hovmantorp	2010	Female	A43	A4304	1	0	1	0	1	1	0	0	1	0	1	0	1	1	0	1	0	1	1	1	0	1	1	1	1	1	1	0	1	0	0	1	0	1	0	0	1	1	0	1	0	1	1	0	1
Hovmantorp	2010	Male	A43	A4305	1	0	0	1	1	0	0	0	0	1	1	1	1	0	1	1	0	0	1	0	0	0	1	0	0	1	1	1	1	1	0	1	0	0	1	0	1	1	1	0	1	1	1	1	1
Hovmantorp	2010	Female	A43	A4306	0	0	1	1	1	1	1	0	1	0	1	1	1	0	1	0	1	1	1	1	0	0	1	0	1	0	1	0	1	0	0	1	1	0	1	1	0	1	1	0	1	1	0	1	1
Hovmantorp	2010	Female	A43	A4307	0	0	1	0	1	1	0	0	1	0	1	1	1	1	1	1	0	1	1	1	1	0	1	0	0	1	1	1	1	0	0	1	1	1	1	1	0	1	1	1	0	1	1	1	0
Hovmantorp	2010	Female	A43	A4308	0	1	1	0	1	0	0	1	1	0	1	0	1	1	1	0	1	1	1	1	0	0	1	1	0	1	1	0	1	0	0	1	0	1	0	0	1	1	1	0	1	1	1	1	1
Hovmantorp	2010	Female	A43	A4309	1	0	1	0	1	0	0	1	1	1	1	1	1	1	0	1	1	0	1	1	0	1	1	0	1	1	1	0	1	1	0	1	0	1	0	1	1	1	0	0	1	0	1	1	0
Hovmantorp	2010	Male	A43	A4310	1	0	1	1	1	0	1	0	1	0	1	1	0	1	0	1	1	1	1	1	0	1	1	1	0	1	1	0	1	1	0	1	0	1	0	0	1	0	0	1	0	0	0	1	0
Hovmantorp	2010	Female	A43	A4311	1	0	1	0	1	1	1	0	1	0	1	0	1	0	1	1	1	1	1	1	0	0	1	1	1	0	1	0	1	1	0	0	0	1	1	0	1	1	1	1	0	1	1	0	1
Hovmantorp	2010	Male	A43	A4312	1	0	1	0	1	1	1	0	1	1	1	1	1	1	0	1	0	1	1	1	0	0	1	1	0	1	1	0	1	1	0	1	0	1	0	1	1	1	0	1	0	0	1	0	1
Hovmantorp	2010	Female	A43	A4313	1	0	1	0	1	0	1	0	1	0	1	1	0	1	0	1	1	1	1	1	0	1	1	0	1	1	1	0	1	1	0	1	0	1	0	1	1	1	0	1	0	1	0	1	0
Hovmantorp	2010	Female	A43	A4314	1	0	1	1	1	0	1	0	1	1	1	1	1	1	0	1	1	0	1	1	0	1	1	0	1	1	1	0	1	1	0	1	0	1	0	1	1	1	0	1	0	0	0	1	0
Hovmantorp	2010	Male	A43	A4315	1	0	1	1	1	1	0	1	1	1	1	1	0	1	0	1	0	0	1	1	0	0	1	1	1	1	1	0	1	1	0	1	0	1	0	1	1	0	0	1	0	0	0	1	1
Hovmantorp	2010	Female	A43	A4316	1	0	1	1	1	0	1	0	1	1	0	0	1	1	0	1	1	0	1	1	0	1	1	1	1	1	1	0	1	1	0	1	0	1	0	0	1	1	0	1	0	1	0	0	0
Hovmantorp	2010	Female	A43	A4317	1	0	1	0	1	1	0	1	0	0	1	1	1	1	1	0	1	0	1	1	0	1	1	0	1	1	1	0	1	1	0	1	0	1	0	1	0	1	0	1	0	1	1	1	0
Hovmantorp	2010	Male	A43	A4318	1	0	1	0	1	1	0	0	0	0	1	1	1	1	1	0	1	1	1	1	0	1	0	1	0	1	1	0	1	1	0	1	0	1	0	0	1	1	0	1	0	0	1	0	0
Hovmantorp	2010	Male	A43	A4319	1	0	1	0	1	1	1	0	1	0	0	1	1	1	0	1	0	0	1	1	0	0	0	1	0	1	1	0	1	1	0	1	0	1	0	1	1	1	0	1	0	0	1	1	0
Hovmantorp	2010	Male	A43	A4320	1	0	1	0	1	1	0	0	1	1	1	1	0	1	1	1	1	1	1	1	0	1	1	0	1	1	1	0	1	1	0	1	0	1	0	0	1	1	0	1	1	0	1	0	0
Hovmantorp	2010	Male	A43	A4321	1	0	1	1	1	1	1	0	0	0	1	1	1	1	0	0	0	1	1	1	0	1	0	1	0	1	1	0	1	1	0	1	0	1	0	1	1	1	0	1	0	0	1	0	0
Hovmantorp	2010	Female	A43	A4322	1	0	1	0	1	1	0	1	0	0	1	1	0	1	0	1	1	0	1	1	0	1	1	0	0	1	1	0	1	1	0	1	0	1	0	0	1	1	0	1	0	0	1	0	1
Hovmantorp	2010	Female	A43	A4323	1	0	1	1	1	1	0	1	0	0	1	1	0	1	0	1	1	0	1	1	0	1	1	1	1	1	1	0	1	1	0	1	0	1	0	1	1	1	0	1	0	0	1	1	1
Hovmantorp	2010	Female	A43	A4324	1	0	1	1	1	1	0	0	0	0	1	1	0	1	0	1	1	0	1	1	1	0	1	0	1	1	1	0	1	1	0	1	0	1	0	1	1	1	0	1	1	0	0	1	0
Hovmantorp	2010	Male	A43	A4325	0	1	0	1	1	1	0	1	0	0	1	1	0	0	0	0	1	1	1	0	0	1	0	1	0	1	0	1	0	1	1	1	0	0	1	1	1	1	0	0	0	1	1	1	0
Påryd	2012	Male	A46	A4601	1	0	1	0	1	1	1	0	1	0	1	1	0	1	1	1	0	1	1	1	0	0	1	0	0	1	1	0	1	1	0	1	0	1	0	1	1	1	0	1	0	0	0	0	0
Påryd	2012	Female	A46	A4602	0	1	1	0	1	1	0	0	1	0	1	1	1	1	1	1	0	1	1	1	0	0	1	0	1	1	1	0	1	0	0	1	0	1	0	0	1	1	0	1	0	0	1	0	1
Påryd	2012	Female	A46	A4603	0	0	1	0	1	1	0	0	1	0	1	0	1	1	1	1	0	1	1	1	0	0	1	0	0	1	1	0	1	0	0	1	0	1	1	0	1	1	0	1	0	1	1	0	1
Påryd	2012	Female	A46	A4604	0	0	1	0	1	1	0	0	1	0	1	0	1	1	1	1	0	1	1	1	0	0	1	0	0	1	1	0	1	0	0	1	0	1	0	0	1	1	0	1	0	1	1	0	1
Påryd	2012	Female	A46	A4605	1	0	1	0	1	1	0	0	1	0	1	1	1	1	0	1	0	0	1	1	0	1	1	1	0	1	1	0	1	1	0	1	0	1	0	0	1	1	0	1	0	0	0	0	1
Påryd	2012	Female	A46	A4606	1	1	1	1	1	1	0	0	1	1	1	1	0	1	1	1	1	0	1	1	0	1	1	0	1	1	1	0	1	1	0	1	0	1	0	0	1	1	0	1	1	0	0	0	1
Påryd	2012	Female	A46	A4607	1	0	1	0	1	1	0	0	1	0	1	1	1	1	0	1	0	0	1	1	0	0	1	0	1	1	1	0	1	0	0	1	0	1	0	0	1	1	0	1	0	1	0	0	0
Påryd	2012	Female	A46	A4608	1	0	1	0	1	0	0	0	1	0	1	1	0	1	1	1	0	1	1	1	0	0	1	0	0	1	1	0	1	0	0	1	0	1	0	0	1	1	0	1	1	0	0	0	1
Påryd	2012	Female	A46	A4609	1	0	1	0	1	1	0	0	1	0	1	1	1	1	1	1	0	1	1	1	0	1	1	0	1	1	1	0	1	1	0	1	0	1	1	1	1	1	0	1	0	0	0	0	1
Påryd	2012	Male	A46	A4611	0	1	1	1	0	1	0	1	0	1	0	1	1	0	0	1	1	1	1	0	0	1	0	1	1	0	1	1	0	0	1	0	0	0	1	1	0	0	0	0	1	1	0	1	0
Påryd	2012	Female	A46	A4612	0	1	1	0	1	1	1	0	0	0	1	1	0	0	0	0	1	1	1	0	0	1	0	0	0	0	1	1	0	0	1	0	1	0	0	0	1	0	0	0	0	1	0	1	0
Påryd	2012	Male	A46	A4613	1	0	0	1	1	1	0	1	1	0	1	0	1	1	1	1	0	1	1	1	1	0	1	0	0	1	1	0	1	0	0	1	0	1	1	0	1	1	0	1	0	0	1	0	1
Påryd	2012	Female	A46	A4614	1	1	1	1	1	1	0	1	1	0	0	1	1	1	1	1	0	0	1	1	1	1	0	1	1	0	1	0	1	0	0	1	0	1	1	1	1	1	0	1	0	0	1	1	1
Påryd	2012	Female	A46	A4615	1	0	0	0	0	0	1	1	0	0	0	0	0	0	0	1	0	0	1	0	1	0	0	0	1	0	0	1	0	0	1	0	0	1	1	0	1	1	0	0	1	1	0	1	0
Påryd	2012	Male	A46	A4616	0	0	1	1	1	1	0	0	1	0	1	0	1	1	1	1	0	1	1	1	1	1	0	1	0	0	1	0	1	0	0	0	0	1	1	0	1	1	0	1	0	1	1	0	1
Påryd	2012	Female	A46	A4617	1	0	1	0	1	1	1	0	1	0	1	1	1	1	0	1	0	0	1	1	0	0	1	0	1	1	1	0	1	1	0	1	0	1	0	0	1	1	0	1	0	1	1	0	1
Påryd	2012	Female	A46	A4618	0	0	1	1	1	1	1	1	1	0	1	0	1	0	0	0	1	1	1	0	0	1	0	1	0	1	1	1	1	0	1	1	1	0	1	1	0	1	0	0	0	1	0	1	0
Påryd	2012	Female	A46	A4619	1	0	1	0	1	1	0	0	1	0	1	0	1	1	1	1	1	1	1	1	1	0	1	1	0	1	1	0	1	1	0	1	0	1	0	0	1	1	1	0	0	1	1	0	1
Påryd	2012	Female	A46	A4620	1	0	1	0	1	0	1	0	1	0	1	0	1	1	1	1	0	1	1	1	0	0	1	0	1	1	1	0	1	0	0	1	0	1	0	1	1	1	1	1	0	0	1	0	1
Påryd	2012	Male	A46	A4621	1	0	1	0	1	1	0	0	1	0	1	1	1	1	1	0	1	1	1	1	1	0	1	0	1	0	1	1	1	1	0	1	0	1	1	0	1	1	0	1	0	1	1	0	1
Påryd	2012	Male	A46	A4622	0	1	1	0	1	1	0	0	1	0	1	0	1	1	0	1	0	1	1	1	0	0	1	0	1	0	1	0	1	0	0	1	0	1	1	0	1	1	0	1	0	1	1	0	1
Påryd	2012	Female	A46	A4623	1	0	1	0	1	1	1	0	1	0	1	1	1	1	0	1	0	0	1	1	0	1	1	0	1	1	1	0	1	1	0	1	0	1	0	0	1	1	0	1	0	1	1	0	1
Påryd	2012	Male	A46	A4624	0	0	1	0	1	1	1	0	1	1	1	0	1	1	1	1	0	1	1	0	1	0	1	0	0	1	0	0	1	0	0	1	0	1	0	0	1	1	1	1	0	1	1	0	1
Påryd	2012	Female	A46	A4625	0	1	1	0	1	1	0	0	1	0	1	1	1	1	1	1	1	1	1	1	1	0	1	0	0	1	1	0	1	1	0	1	0	1	0	0	1	1	1	1	0	1	1	0	1
Filmstället	2006	Female	A47	A4701	0	0	1	0	1	0	0	1	0	0	1	0	0	0	0	1	1	0	1	0	1	0	1	1	1	0	0	1	0	0	1	0	0	1	0	0	1	1	0	0	1	1	0	1	0
Filmstället	2006	Female	A47	A4704	0	1	1	0	1	0	1	0	1	0	1	1	1	0	1	0	1	0	1	1	1	0	1	0	1	0	1	0	1	0	0	1	1	1	1	1	1	1	1	1	0	1	1	1	1
Filmstället	2006	Female	A47	A4705	0	0	1	0	1	1	1	0	1	0	1	1	1	1	1	0	1	1	1	0	1	0	1	0	0	1	1	0	1	1	0	1	0	1	0	0	1	1	1	0	0	1	1	0	1
Filmstället	2006	Female	A47	A4706	0	1	1	0	1	0	0	1	1	1	1	0	1	1	1	1	0	1	1	1	1	0	1	0	1	0	1	0	1	1	0	0	0	1	1	0	1	1	0	1	0	1	0	0	1
Filmstället	2006	Female	A47	A4707	1	0	1	0	1	1	1	0	1	1	1	1	1	1	1	0	0	1	1	1	0	0	1	0	0	0	1	0	1	0	0	1	0	1	1	0	1	1	1	1	0	1	1	0	1
Filmstället	2006	Female	A47	A4708	1	0	1	0	1	0	1	0	1	0	1	1	1	0	1	0	0	1	1	1	1	0	1	1	1	1	1	0	1	1	0	1	1	1	0	1	1	1	1	0	0	1	1	0	1
Filmstället	2006	Female	A47	A4709	1	0	1	1	1	0	1	0	1	0	1	1	1	1	1	1	1	0	0	0	1	0	1	1	1	0	1	0	1	1	0	1	1	0	1	1	1	1	1	0	0	1	1	0	1
Filmstället	2006	Female	A47	A4710	1	0	1	0	1	1	0	0	1	0	1	0	1	1	0	1	1	0	1	0	1	1	1	0	1	1	1	0	1	1	0	1	0	1	1	0	1	1	0	1	0	1	1	1	1
Filmstället	2006	Female	A47	A4712	1	0	1	0	1	0	0	0	1	0	1	0	1	1	1	0	1	0	1	1	0	0	1	1	1	1	1	0	1	1	0	1	0	1	0	1	1	1	1	1	0	0	1	1	0
Filmstället	2006	Female	A47	A4713	1	0	1	0	1	1	1	0	1	0	1	1	1	1	0	1	1	1	1	1	0	0	1	0	1	1	1	0	1	0	0	1	0	1	0	1	1	1	0	1	0	1	1	0	1
Filmstället	2006	Female	A47	A4714	0	0	1	0	1	1	0	0	1	0	1	1	1	1	0	1	1	1	1	1	0	1	1	1	0	1	1	0	1	1	0	1	0	1	1	0	1	1	0	1	0	1	1	1	0
Filmstället	2006	Female	A47	A4715	1	0	1	0	1	0	1	0	1	0	1	0	1	1	1	0	1	1	1	1	0	1	1	1	1	1	1	0	1	1	0	0	1	1	1	1	1	1	1	0	0	1	1	1	1
Fliseryd	2007	Male	A48	A4801	0	0	1	0	1	0	1	0	1	0	1	1	1	1	1	1	0	1	1	1	0	0	1	1	0	1	1	0	1	0	0	1	1	1	1	1	1	1	0	1	0	1	1	0	1
Fliseryd	2007	Male	A48	A4802	0	1	1	1	1	1	1	0	1	0	1	1	1	1	1	1	0	0	1	1	0	0	1	1	1	1	1	0	1	0	0	1	0	1	1	1	1	1	0	1	0	1	1	0	1
Fliseryd	2007	Male	A48	A4803	0	0	0	1	0	1	1	0	1	0	1	1	1	0	1	1	1	1	1	1	0	0	1	1	1	1	1	0	1	0	0	1	0	1	1	1	1	1	0	1	0	1	1	0	1
Fliseryd	2007	Male	A48	A4804	0	1	0	0	1	1	1	0	1	0	1	1	1	1	1	1	0	1	1	1	1	0	1	1	0	0	1	0	1	0	0	0	0	1	0	1	1	1	0	1	0	0	1	0	1
Fliseryd	2007	Male	A48	A4805	1	0	1	0	1	1	1	0	1	0	1	0	1	1	1	1	0	1	1	1	0	0	1	1	0	1	1	0	1	0	0	1	0	1	1	0	1	1	0	1	0	1	1	0	1
Fliseryd	2007	Male	A48	A4806	0	0	1	1	0	0	0	1	1	0	1	0	1	1	1	1	1	1	1	1	1	0	1	1	1	1	1	0	1	1	0	1	0	1	1	1	0	1	0	1	0	1	1	0	1
Fliseryd	2007	Male	A48	A4807	1	0	1	0	1	1	1	0	1	0	1	0	1	1	1	1	0	1	1	1	0	0	1	0	0	1	1	0	1	0	0	0	1	1	1	0	1	1	0	1	0	1	1	0	1
Fliseryd	2007	Male	A48	A4808	1	0	1	0	1	1	0	0	1	1	1	1	1	1	1	1	1	1	1	1	1	0	1	1	1	1	1	0	1	0	0	1	0	1	1	0	1	1	0	1	0	1	1	0	1
Fliseryd	2007	Female	A48	A4809	0	0	1	0	1	0	1	1	1	0	1	1	1	1	1	1	1	1	1	0	1	0	1	0	1	1	1	0	1	0	0	0	1	1	1	1	0	1	0	1	0	0	1	1	0
Fliseryd	2007	Female	A48	A4810	0	1	1	0	1	0	0	0	1	0	1	1	1	1	1	0	1	1	1	1	1	1	0	1	1	0	1	0	1	1	0	0	1	1	1	0	0	1	1	0	1	1	1	1	1
Fliseryd	2007	Female	A48	A4811	1	1	1	0	1	1	1	0	1	0	1	0	1	1	1	1	1	1	1	1	0	0	1	0	1	0	1	0	1	1	0	1	1	1	1	0	1	1	1	0	0	1	1	1	1
Fliseryd	2007	Female	A48	A4813	1	0	1	0	1	1	1	0	1	0	1	0	1	1	0	1	1	1	1	1	1	1	1	1	1	0	1	0	1	0	0	0	1	1	0	1	1	1	1	1	0	1	1	0	1
Fliseryd	2007	Female	A48	A4814	0	0	1	0	1	1	0	0	1	0	1	0	1	1	0	1	1	1	1	1	0	1	1	0	1	1	1	0	1	1	0	1	0	1	0	0	1	1	0	1	0	1	0	1	1
Fliseryd	2007	Female	A48	A4815	0	0	1	0	1	1	0	0	1	0	1	1	1	1	0	1	1	0	1	1	0	0	1	1	1	1	1	0	1	1	0	1	0	1	0	0	1	1	0	1	0	1	1	0	1
Fliseryd	2007	Female	A48	A4816	0	0	1	0	1	1	0	0	1	0	1	0	1	1	0	1	1	0	1	1	1	0	1	0	0	1	1	0	1	1	0	1	0	1	0	0	1	1	1	1	0	1	1	0	1
Fliseryd	2007	Female	A48	A4817	1	0	1	0	1	1	1	0	1	0	1	0	1	1	0	0	1	1	1	1	1	1	1	1	1	0	1	0	1	0	0	1	0	1	0	0	1	1	1	1	0	1	1	1	1
Fliseryd	2007	Female	A48	A4822	0	1	1	0	1	1	1	0	1	1	1	0	1	1	0	0	0	0	1	1	1	0	1	0	0	1	1	0	1	1	0	0	1	1	1	0	1	1	0	1	1	1	1	0	0
Fliseryd	2007	Female	A48	A4825	0	0	1	0	1	1	0	0	1	0	1	0	1	0	1	0	0	1	0	1	1	0	1	1	0	1	1	0	1	1	0	0	1	1	0	0	1	1	1	0	1	1	1	0	1
Sävsjöström	2004	Female	A51	A5101	1	0	1	0	1	1	0	0	1	0	1	0	1	1	1	1	1	1	1	1	0	0	1	0	0	1	1	0	1	0	0	1	0	1	0	1	1	1	0	1	0	1	1	1	1
Sävsjöström	2004	Male	A51	A5102	1	1	1	0	1	1	0	0	1	0	1	1	0	1	1	0	1	0	1	1	0	0	1	0	1	1	1	0	1	0	0	1	0	1	0	1	1	1	0	1	1	0	0	1	0
Sävsjöström	2004	Male	A51	A5103	1	0	1	0	1	1	0	0	1	1	1	1	1	1	0	0	1	0	1	1	0	1	1	1	1	1	1	0	1	0	0	1	1	1	0	1	1	1	0	1	0	0	1	0	1
Sävsjöström	2004	Male	A51	A5104	0	1	1	0	1	1	1	0	1	0	1	0	1	1	1	0	0	1	1	0	1	0	1	0	1	1	1	0	1	0	0	0	1	1	0	0	1	1	1	1	0	1	1	0	1
Sävsjöström	2004	Female	A51	A5105	0	0	0	1	0	1	0	0	0	1	1	1	0	0	0	1	1	0	1	0	1	0	0	0	0	1	1	0	0	0	1	0	1	0	1	1	1	1	0	0	1	1	0	1	0
Sävsjöström	2004	Male	A51	A5106	0	1	0	1	0	1	0	0	1	0	1	0	1	1	1	0	1	1	1	1	0	0	1	1	0	1	1	1	1	1	0	0	0	1	1	0	1	1	0	1	0	1	1	0	1
Sävsjöström	2004	Male	A51	A5107	0	1	1	0	1	0	1	0	1	0	1	0	1	0	1	1	1	1	1	1	0	0	1	0	1	1	1	0	1	0	0	1	0	1	1	0	1	1	0	1	0	1	1	1	1
Sävsjöström	2004	Male	A51	A5108	0	0	1	0	1	0	1	0	1	0	1	0	1	1	0	1	0	1	1	1	1	0	1	0	1	1	1	0	1	0	0	0	1	1	0	1	1	1	0	1	0	0	1	0	1
Sävsjöström	2004	Female	A51	A5109	0	0	1	0	1	1	1	0	1	0	1	1	1	0	1	1	1	1	1	1	1	0	1	1	1	1	1	1	1	0	0	0	1	1	0	0	1	1	0	1	0	1	1	1	1
Sävsjöström	2004	Female	A51	A5110	1	0	1	0	1	1	0	0	0	0	1	1	1	1	1	1	0	0	1	1	1	1	0	0	1	1	1	0	1	0	0	1	0	1	0	0	1	1	0	1	0	1	0	0	1
Sävsjöström	2004	Female	A51	A5111	0	0	1	0	1	1	0	0	1	0	1	0	1	1	1	0	0	0	1	1	0	0	1	1	0	1	1	0	1	1	0	1	0	1	0	1	0	1	0	1	0	1	1	0	1
Sävsjöström	2004	Female	A51	A5112	0	1	1	0	1	1	0	0	1	0	1	0	1	1	1	0	1	1	1	0	1	0	1	0	1	1	1	0	1	1	0	1	0	1	0	1	1	1	1	1	0	1	1	0	1
Sävsjöström	2004	Female	A51	A5113	1	0	1	0	1	1	0	0	1	0	1	1	1	1	0	1	1	1	1	1	1	1	1	0	0	1	1	0	1	1	0	1	0	1	0	1	1	1	0	1	0	1	1	0	0
Sävsjöström	2004	Female	A51	A5114	1	0	1	0	1	1	0	0	1	0	1	1	1	1	1	1	1	1	1	1	0	1	0	1	0	1	1	0	0	1	0	1	0	1	0	0	1	1	1	1	0	0	1	0	1
Sävsjöström	2004	Female	A51	A5115	0	0	0	0	1	1	0	0	1	0	1	1	1	1	0	1	1	1	1	1	0	1	1	1	1	0	1	0	1	1	0	1	0	1	0	0	1	1	0	1	0	1	1	0	1
Sävsjöström	2004	Female	A51	A5116	1	0	1	1	1	1	0	1	1	1	1	0	1	0	0	0	1	1	1	0	0	1	0	1	0	1	0	1	0	0	1	0	1	0	1	1	0	1	0	0	0	1	0	1	1
Sävsjöström	2004	Male	A51	A5117	0	0	1	0	1	1	0	0	1	1	1	0	1	1	1	1	1	0	1	1	1	0	1	0	1	1	1	0	1	1	0	0	0	1	0	0	1	1	0	1	0	1	1	0	1
Sävsjöström	2004	Female	A51	A5120	0	1	1	0	1	0	1	0	1	1	0	1	1	0	1	1	1	0	1	1	1	0	1	0	0	1	1	0	0	1	0	1	1	1	0	0	1	1	0	1	1	0	1	1	1
Sävsjöström	2004	Female	A51	A5122	1	0	1	0	1	1	0	0	1	0	1	1	1	0	1	0	1	1	0	0	1	1	0	1	0	1	1	1	1	0	0	1	1	0	1	1	1	1	0	0	1	1	1	1	1
Sävsjöström	2004	Female	A51	A5123	0	0	1	0	1	1	0	0	1	0	1	1	1	1	1	1	0	1	1	1	1	0	1	0	0	1	1	0	1	1	0	0	0	1	1	0	1	1	1	1	0	1	1	0	1
Linneryd	2007	Female	A53	A5301	1	1	0	1	1	0	1	0	1	0	1	1	1	1	1	0	0	0	1	1	1	0	1	0	1	1	1	0	1	0	0	1	0	1	1	1	1	1	0	1	0	0	1	1	1
Linneryd	2007	Female	A53	A5302	1	0	1	0	1	1	1	0	1	0	1	1	1	1	1	1	0	1	1	1	0	1	1	1	1	1	1	0	1	1	0	1	0	1	0	0	1	1	0	1	0	1	1	1	1
Linneryd	2007	Female	A53	A5303	1	0	1	0	1	1	1	0	1	0	1	0	1	1	1	1	0	1	1	1	0	0	1	0	1	1	1	0	1	0	0	1	0	1	1	0	1	1	0	1	0	0	1	0	1
Linneryd	2007	Male	A53	A5304	0	0	1	0	1	0	0	0	1	0	1	0	1	1	1	1	0	1	1	1	0	0	1	0	0	0	1	0	1	0	0	0	0	1	0	1	1	1	0	1	0	1	1	0	1
Linneryd	2007	Male	A53	A5305	0	0	1	0	1	1	1	0	1	0	1	0	1	1	1	1	0	1	1	1	0	0	1	0	0	1	1	0	1	0	0	1	0	1	0	0	1	1	0	1	0	1	1	0	1
Linneryd	2007	Male	A53	A5306	1	0	1	0	1	1	1	0	1	0	1	0	1	1	1	1	0	1	1	1	1	0	1	0	0	1	1	0	1	1	0	0	0	1	0	0	1	1	0	1	0	1	1	0	1
Linneryd	2007	Male	A53	A5307	0	0	0	1	1	0	1	0	1	0	1	1	1	1	1	0	1	1	1	1	0	0	1	0	1	0	1	0	1	0	0	1	0	1	1	1	1	1	0	1	0	1	1	1	1
Linneryd	2007	Male	A53	A5308	0	0	1	0	1	1	0	0	1	1	1	0	1	1	1	0	0	0	1	1	1	0	1	1	1	1	1	0	1	0	0	1	0	1	1	0	1	1	0	1	0	1	1	0	1
Linneryd	2007	Male	A53	A5309	0	1	1	0	1	1	1	0	1	1	1	1	1	1	1	1	0	1	1	1	0	0	1	1	1	1	1	0	1	1	0	1	0	1	1	1	1	1	0	1	0	0	1	0	1
Linneryd	2007	Male	A53	A5310	0	1	1	0	1	1	0	0	1	0	1	0	1	1	0	0	1	0	1	1	1	0	1	1	1	0	1	0	1	1	0	0	0	1	0	0	1	1	0	1	0	1	1	0	0
Linneryd	2007	Male	A53	A5311	1	0	1	0	1	1	0	0	1	0	1	1	1	1	1	1	1	1	1	1	0	1	1	0	1	1	1	0	1	1	0	1	0	1	1	0	1	1	0	1	0	1	1	0	1
Linneryd	2007	Male	A53	A5312	0	0	1	0	1	1	1	0	1	0	1	1	1	1	1	0	1	0	1	1	0	0	1	0	1	1	1	0	1	0	0	1	0	1	1	0	1	1	0	1	0	0	1	0	1
Linneryd	2007	Female	A53	A5313	1	0	1	0	1	0	0	0	1	0	1	1	1	1	0	1	0	1	1	1	0	0	1	0	1	1	1	0	1	1	0	1	0	1	0	1	1	1	0	1	0	1	1	0	1
Linneryd	2007	Female	A53	A5314	1	0	1	0	1	1	0	0	1	0	1	1	1	1	0	1	1	0	1	1	0	0	1	0	1	1	1	0	1	1	0	1	0	1	0	1	1	1	0	1	0	1	1	0	1
Linneryd	2007	Female	A53	A5315	1	1	1	0	1	1	0	0	1	0	1	1	0	1	0	1	0	1	1	1	1	0	1	1	0	1	1	0	1	0	0	1	0	1	0	0	1	1	0	1	0	1	1	0	1
Linneryd	2007	Female	A53	A5316	1	1	1	0	1	1	1	0	1	0	1	0	1	0	1	0	1	1	1	1	1	0	1	1	1	0	1	1	1	0	0	0	1	0	1	1	0	1	0	0	1	1	0	0	1
Linneryd	2007	Female	A53	A5317	0	0	1	0	1	0	0	0	1	0	1	1	1	0	1	0	0	1	1	1	0	0	1	0	0	1	1	0	1	0	0	1	0	1	0	1	1	1	0	1	0	1	1	0	1
Linneryd	2007	Female	A53	A5318	0	0	1	0	1	0	1	0	1	0	1	1	1	0	0	0	1	1	0	0	1	0	1	1	0	0	1	1	1	0	0	0	1	1	0	0	0	1	1	0	1	0	1	1	1
Linneryd	2007	Female	A53	A5321	0	1	1	0	1	1	1	0	1	0	1	1	1	1	0	0	1	1	1	1	0	1	1	1	1	0	1	0	1	1	0	0	1	1	0	0	1	1	0	0	1	1	1	0	1
Linneryd	2007	Female	A53	A5322	0	1	1	0	1	1	0	0	0	1	1	1	1	0	1	1	1	0	1	1	0	1	1	0	1	1	1	0	1	0	1	1	1	0	0	0	1	1	1	1	0	1	0	1	1
Linneryd	2007	Female	A53	A5323	1	1	0	1	1	0	1	0	1	1	1	0	1	0	0	1	1	0	0	0	0	0	0	1	0	0	0	0	0	1	0	0	0	0	0	0	0	1	0	0	1	0	1	0	1
Linneryd	2007	Female	A53	A5324	0	0	1	0	1	0	0	0	1	0	1	0	1	0	1	0	1	1	1	1	1	0	1	0	0	1	1	0	1	1	0	0	0	0	1	0	1	1	1	0	1	1	1	0	1
Läckeby	2007	Female	A55	A5501	1	0	1	0	1	1	1	0	1	0	1	1	1	1	0	1	0	0	1	1	0	1	0	1	0	1	0	0	1	1	0	1	0	1	0	1	1	1	0	1	0	0	0	0	1
Läckeby	2007	Female	A55	A5502	1	0	1	0	1	1	1	0	1	1	0	1	1	1	1	1	0	1	1	1	0	0	1	1	1	1	1	1	1	0	0	0	0	1	0	1	1	1	0	1	0	0	1	0	1
Läckeby	2007	Female	A55	A5503	1	0	1	0	1	1	1	1	1	0	1	1	0	1	0	1	0	1	1	1	0	1	1	0	1	1	1	0	1	0	0	1	0	1	1	1	1	1	0	1	0	0	0	0	0
Läckeby	2007	Female	A55	A5504	1	0	1	1	1	1	1	0	1	0	1	1	0	1	0	1	1	1	1	1	0	1	1	1	1	1	1	0	1	1	0	0	1	1	0	1	1	1	0	1	0	1	1	0	0
Läckeby	2007	Female	A55	A5505	0	1	1	1	1	1	0	1	1	0	0	1	0	0	0	0	0	1	1	0	0	1	0	1	0	0	1	1	0	0	1	0	1	0	1	1	0	0	0	0	0	1	0	1	0
Läckeby	2007	Female	A55	A5506	1	0	0	0	1	0	0	0	1	0	1	0	0	0	0	0	1	0	0	0	1	0	1	0	1	0	1	0	0	0	1	0	0	1	0	1	1	1	0	0	0	0	1	1	0
Läckeby	2007	Female	A55	A5507	0	0	1	0	1	0	1	0	1	0	1	1	1	1	1	1	0	1	1	1	0	0	1	0	1	0	1	0	1	0	0	1	0	1	1	0	1	1	1	1	0	1	1	0	1
Läckeby	2007	Female	A55	A5508	0	1	1	0	1	0	1	0	1	0	1	0	1	1	1	1	1	1	1	1	0	1	0	1	0	1	1	0	1	0	0	1	0	1	0	1	0	1	0	1	0	1	1	1	0
Läckeby	2007	Female	A55	A5509	1	0	1	0	1	1	1	0	1	0	1	1	0	1	0	1	0	0	1	1	0	1	1	1	1	1	1	0	1	0	0	1	0	1	1	1	1	1	0	1	0	0	1	1	0
Läckeby	2007	Male	A55	A5510	1	1	1	0	1	0	0	0	1	0	1	1	1	1	1	0	1	1	1	1	1	0	1	1	1	1	1	0	1	1	0	1	0	1	1	0	1	1	0	1	0	1	1	0	1
Läckeby	2007	Male	A55	A5511	1	0	1	0	1	1	0	0	1	0	1	1	1	1	0	1	1	1	1	1	0	0	1	1	1	1	1	0	1	1	0	1	0	1	0	1	1	1	1	1	0	1	1	1	0
Läckeby	2007	Male	A55	A5512	1	0	1	0	1	1	0	0	1	0	1	1	1	1	0	1	1	0	1	1	0	1	1	0	1	1	1	0	1	1	0	1	0	1	0	0	1	1	0	1	0	1	1	0	1
Läckeby	2007	Male	A55	A5513	0	0	1	0	1	1	1	0	1	0	1	1	1	1	1	0	1	0	1	1	0	0	1	1	1	0	1	0	1	1	0	1	1	1	0	1	1	1	0	1	0	1	0	0	0
Läckeby	2007	Male	A55	A5514	1	0	1	0	1	1	0	0	1	0	1	1	1	1	1	0	0	0	1	1	0	0	1	1	1	1	1	0	1	1	0	0	0	1	0	1	1	1	1	1	0	1	1	0	1
Läckeby	2007	Male	A55	A5515	0	0	1	0	1	1	0	0	1	0	1	1	1	1	1	0	1	1	1	1	0	0	1	0	1	1	1	0	1	1	0	1	0	1	1	0	1	1	1	1	0	1	1	0	1
Läckeby	2007	Male	A55	A5516	1	1	1	1	1	1	1	1	0	0	1	1	1	0	1	0	1	1	0	0	0	1	0	1	0	1	0	1	0	0	1	1	1	1	1	1	0	0	0	1	0	1	1	1	0
Läckeby	2007	Male	A55	A5517	1	0	1	0	1	1	0	0	1	0	1	1	1	1	1	1	1	1	1	1	0	0	1	1	0	1	1	0	1	0	0	1	0	1	0	1	1	1	0	1	0	1	1	0	1
Läckeby	2007	Male	A55	A5518	0	0	1	0	1	0	0	0	1	0	1	0	1	1	1	1	0	1	1	0	1	0	1	0	1	1	1	0	0	1	0	0	1	1	1	1	0	1	1	0	0	0	1	0	1
Läckeby	2007	Female	A55	A5520	0	1	1	0	1	1	0	0	1	0	1	0	1	0	1	0	1	1	0	1	0	1	0	1	0	1	1	1	1	1	0	0	0	1	1	0	1	1	0	1	0	1	1	0	0
Läckeby	2007	Female	A55	A5523	0	0	1	0	1	1	0	0	1	1	0	0	1	1	1	0	1	1	0	0	1	0	1	0	1	1	1	1	1	0	0	0	1	1	1	0	1	1	1	0	1	1	1	0	1
Läckeby	2007	Female	A55	A5524	0	1	1	0	1	1	0	0	0	1	0	0	1	1	1	1	1	0	0	0	0	0	1	1	0	0	0	1	1	0	0	0	1	0	1	0	0	1	0	0	0	1	0	1	1
Aspelund	2008	Female	A57	A5701	0	1	0	0	1	1	0	0	0	0	1	0	1	0	1	0	1	0	1	1	1	1	0	1	1	0	1	0	1	0	1	0	0	0	0	1	0	1	0	0	1	1	1	1	1
Aspelund	2008	Female	A57	A5702	0	1	0	0	0	1	0	0	1	0	1	0	1	0	1	1	0	1	1	0	0	0	0	1	0	1	0	1	1	0	0	1	0	0	0	1	0	0	0	1	0	0	1	0	0
Aspelund	2008	Female	A57	A5704	1	1	1	0	1	0	0	0	1	0	1	1	1	1	1	0	1	1	1	0	1	0	1	0	0	1	1	0	1	0	0	1	1	0	1	1	0	1	0	0	0	0	1	0	1
Aspelund	2008	Female	A57	A5706	1	0	1	0	1	1	0	0	1	0	1	0	1	0	1	1	1	1	0	0	1	0	1	0	0	1	1	1	1	0	0	0	0	0	1	0	1	1	1	0	1	0	1	0	1
Aspelund	2008	Female	A57	A5708	0	0	1	0	1	1	0	0	1	0	1	1	1	0	1	1	1	0	0	0	1	0	1	0	1	0	1	0	1	0	0	0	0	0	1	1	1	1	1	0	1	0	1	1	1
Aspelund	2008	Female	A57	A5710	0	1	1	0	1	1	0	0	1	0	1	0	1	0	1	1	0	1	1	0	1	0	1	0	1	0	1	0	1	1	0	0	1	0	1	0	1	1	1	0	1	1	1	1	1
Aspelund	2008	Female	A57	A5719	0	0	0	1	1	0	0	0	1	0	1	1	1	0	1	0	0	1	1	0	1	0	1	0	0	0	1	1	1	0	0	0	0	0	1	0	1	1	1	0	0	1	1	0	1
Aspelund	2008	Female	A57	A5721	1	0	0	1	1	1	0	0	1	0	1	0	1	0	1	1	0	1	1	0	1	0	1	1	0	0	1	0	1	0	0	0	0	0	1	0	1	1	1	0	0	1	1	0	1
Aspelund	2008	Female	A57	A5722	0	0	0	1	1	1	0	0	1	1	0	0	1	0	1	1	0	1	1	1	1	0	1	0	0	0	1	0	1	0	0	0	1	0	1	0	1	1	1	0	0	0	1	0	1
Aspelund	2008	Female	A57	A5723	1	0	0	1	1	0	0	0	1	0	1	1	1	0	1	0	1	1	1	0	1	0	1	0	1	0	1	1	1	0	0	1	1	0	1	0	1	1	1	0	0	1	1	0	1
Aspelund	2008	Female	A57	A5724	1	0	1	0	1	1	0	0	1	0	1	0	1	1	1	0	1	1	1	0	1	0	1	0	1	0	1	1	1	1	0	0	1	1	1	0	1	1	1	1	0	1	1	0	0
Aspelund	2008	Female	A57	A5725	1	1	0	1	1	1	0	0	1	0	1	0	1	0	1	1	0	1	1	0	1	0	1	0	0	1	1	0	1	0	0	0	1	0	1	0	1	1	1	1	0	1	1	0	1
Aspelund	2008	Female	A57	A5726	0	0	0	1	1	0	0	0	1	0	1	0	1	0	1	1	0	1	1	0	1	0	1	0	0	0	1	0	1	0	0	0	1	1	1	0	1	1	1	0	0	1	1	1	1
Aspelund	2008	Female	A57	A5727	0	1	1	0	1	1	0	0	1	0	1	0	1	0	1	1	0	1	1	0	1	0	1	0	1	0	1	0	1	1	0	1	1	0	1	0	1	1	1	0	1	1	1	1	1
Björnö	2008	Female	A58	A5801	0	0	1	1	1	0	1	0	1	0	1	1	1	1	1	1	0	1	1	1	1	1	1	1	0	1	1	1	1	0	0	1	0	1	1	0	1	1	1	0	0	1	1	0	1
Björnö	2008	Female	A58	A5802	0	0	1	1	1	0	1	0	1	0	1	0	1	1	1	0	0	1	1	1	1	0	1	1	1	1	1	0	1	0	0	0	1	1	0	0	1	1	0	1	0	1	1	0	0
Björnö	2008		A58	A5803	0	0	1	0	1	1	0	0	1	0	1	1	1	1	0	1	1	0	1	1	1	0	1	0	1	1	1	1	1	0	0	1	0	1	1	1	0	1	0	1	0	1	1	0	1
Björnö	2008	Female	A58	A5805	1	1	1	0	1	1	1	0	1	0	1	0	1	1	1	1	0	0	1	1	1	0	1	1	1	1	1	0	1	0	0	1	0	1	0	0	1	1	1	0	0	1	1	0	1
Björnö	2008	Female	A58	A5807	0	0	1	0	1	1	1	0	1	0	1	1	1	1	1	1	1	0	1	1	0	0	1	1	1	1	1	0	1	1	0	1	0	1	1	1	1	1	0	1	0	1	0	1	1
Björnö	2008	Female	A58	A5812	1	1	1	0	1	0	1	0	1	1	1	0	1	1	1	0	1	1	1	1	1	0	1	1	0	1	1	0	0	1	0	1	0	1	0	1	1	1	0	1	0	1	1	0	0
Björnö	2008	Female	A58	A5815	1	1	1	0	1	0	1	0	1	0	1	1	1	1	1	0	1	0	1	1	1	0	1	0	1	0	0	1	1	1	0	1	1	1	0	0	1	1	1	0	1	1	1	1	0
Björnö	2008	Female	A58	A5817	0	1	1	0	1	1	0	0	1	0	1	1	1	1	0	1	0	1	1	1	1	1	1	1	1	0	1	0	1	1	0	1	0	1	0	0	1	1	0	0	0	1	1	1	0
Björnö	2008	Female	A58	A5819	0	1	1	0	1	0	0	0	1	1	1	1	1	0	1	1	1	0	1	0	1	0	1	1	0	1	1	0	1	1	0	1	1	0	1	0	1	1	1	0	0	1	1	1	1
Björnö	2008	Female	A58	A5822	0	0	1	0	1	1	0	0	1	0	1	0	1	0	1	1	0	1	1	0	1	0	1	0	1	0	1	0	1	1	0	1	1	1	1	0	1	1	1	0	1	1	1	0	1
Sävsjö	2008	Male	A61	A6102	0	1	0	0	1	1	1	0	0	1	1	0	1	0	1	1	0	0	1	0	0	1	0	1	0	1	0	0	0	0	0	1	0	1	1	1	0	0	0	0	0	1	0	1	0
Sävsjö	2008	Female	A61	A6108	1	1	0	1	1	1	0	0	0	0	1	0	1	0	0	1	1	1	0	0	1	1	1	0	0	1	0	1	0	0	0	1	1	0	0	0	0	0	0	0	1	0	1	0	0
Sävsjö	2008	Female	A61	A6110	0	0	1	1	1	1	1	0	0	1	0	0	1	0	1	0	1	1	1	0	0	1	0	1	0	1	0	1	0	0	1	1	1	0	1	1	1	0	1	0	1	1	0	0	0
Sävsjö	2008	Female	A61	A6120	0	1	1	0	1	1	1	0	1	0	1	1	1	0	1	1	1	0	0	0	1	0	1	0	1	1	0	0	1	0	0	0	1	0	1	0	1	1	1	0	1	1	1	0	1
Sävsjö	2008	Female	A61	A6126	0	0	1	0	1	1	0	0	1	0	1	0	1	0	1	0	1	1	0	0	1	0	1	0	0	1	1	1	1	1	0	0	0	0	1	0	1	1	1	0	1	1	1	0	1
Gölen	2006	Female	A62	A6202	0	0	1	0	1	1	0	0	0	0	1	1	1	1	1	0	1	1	1	0	1	1	0	1	1	0	1	0	1	0	0	1	0	1	0	1	1	1	0	1	0	1	1	1	1
Gölen	2006	Female	A62	A6209	0	0	1	0	1	1	0	0	0	0	1	1	1	0	1	1	0	1	0	0	1	0	1	0	0	0	1	1	1	1	0	1	1	0	1	0	1	1	1	0	1	1	1	1	1
Gölen	2006	Female	A62	A6210	1	0	1	0	1	1	0	0	1	0	1	0	1	0	1	1	0	1	1	0	1	0	1	1	0	1	1	1	1	0	0	0	0	0	1	0	1	1	1	0	1	1	1	0	1
Gölen	2006	Female	A62	A6212	0	1	1	0	1	1	0	0	1	0	1	1	1	0	1	1	0	1	1	0	1	0	1	0	0	1	1	0	1	0	0	0	0	0	1	0	1	1	1	0	1	1	1	0	1
Gölen	2006	Female	A62	A6216	0	1	1	0	1	1	0	0	1	0	1	0	1	0	1	0	1	1	0	0	1	0	1	0	0	0	1	0	1	1	0	0	0	0	1	0	1	1	1	0	1	1	1	0	1
Gölen	2006	Female	A62	A6217	0	1	1	0	1	1	0	0	1	0	1	1	1	0	1	0	1	1	1	0	1	0	1	0	0	0	1	0	1	1	0	0	1	0	1	0	1	1	1	0	1	1	0	0	1
Gölen	2006	Female	A62	A6218	0	1	1	0	1	1	1	0	1	0	1	0	1	0	1	1	1	0	0	0	1	0	1	1	1	0	1	0	1	0	0	1	1	0	1	0	1	1	1	0	1	1	1	1	1
Gölen	2006	Female	A62	A6219	0	1	1	0	1	1	0	0	1	1	1	1	1	0	1	1	0	1	0	0	1	0	1	0	0	0	1	0	1	0	0	1	1	0	1	0	0	1	1	0	1	1	1	0	0
Gölen	2006	Female	A62	A6220	0	1	1	0	1	0	0	0	1	0	1	0	1	0	1	1	0	1	1	0	1	0	1	0	0	0	1	0	1	1	0	0	1	0	1	0	1	1	1	0	1	1	1	0	1
Gölen	2006	Female	A62	A6221	0	1	0	1	0	1	1	0	1	1	1	0	1	0	1	1	0	1	1	1	1	0	1	1	1	0	1	0	1	1	0	1	1	0	1	0	1	1	1	0	1	1	1	1	1
Gölen	2006	Female	A62	A6222	0	1	0	1	1	1	0	1	1	0	1	1	1	0	1	1	0	1	1	0	1	0	1	0	0	1	1	0	1	0	0	0	0	0	1	0	1	1	1	0	1	1	1	0	1
Gölen	2006	Female	A62	A6223	0	0	1	0	1	0	0	0	1	0	1	0	1	1	1	1	1	1	1	0	1	0	1	0	1	0	1	0	1	1	0	0	0	1	1	0	1	1	1	0	0	1	1	0	1
Gölen	2006	Female	A62	A6224	0	1	1	0	1	1	0	0	1	0	1	1	1	0	1	1	0	1	1	0	1	0	1	1	0	0	1	0	1	0	0	0	1	0	1	0	1	1	1	0	0	0	1	0	1
Gölen	2006	Female	A62	A6225	0	1	1	0	1	0	0	0	1	0	1	1	1	0	1	1	0	1	1	0	1	0	1	1	1	0	1	0	1	0	0	0	1	1	1	0	1	1	1	0	1	1	1	0	0
Gölen	2006	Female	A62	A6226	0	0	1	0	1	1	0	0	1	1	1	1	1	0	1	1	0	1	1	0	1	0	1	0	1	0	1	0	1	1	0	0	1	0	1	0	1	1	1	0	1	1	1	0	0
Gölen	2006	Female	A62	A6227	0	1	0	1	1	1	0	0	1	0	1	1	1	0	1	1	0	1	1	0	1	0	1	0	1	0	1	0	1	0	0	1	1	0	1	0	1	1	1	0	1	0	1	1	1
[truncated: 1,374 more columns]
